# Supplementary material for: Comparative transcriptomics identifies genes differentially expressed in the intestine of a new fast-growing strain of common carp with higher unsaturated fatty acid content in muscle
Source: PLoS One. 2018 Nov 5;13(11):e0206615. doi: 10.1371/journal.pone.0206615 (PMC6218049; doi:10.1371/journal.pone.0206615)
Supplement: S2 Table — (XLSX) [file pone.0206615.s002.xlsx]

## Sheet: Sheet1
Table S4. Genes differentially expressed between the control and selection groups.
#ID	gene_name	T01_FPKM	T01_count	T02_FPKM	T02_count	T07_FPKM	T07_count	T08_FPKM	T08_count	T03_FPKM	T03_count	T04_FPKM	T04_count	T05_FPKM	T05_count	T06_FPKM	T06_count	T09_FPKM	T09_count	T10_FPKM	T10_count	T11_FPKM	T11_count	T12_FPKM	T12_count	T01_T02_T07_T08_vs_T03_T04_T05_T06_T09_T10_T11_T12_DESeq_FDR	T01_T02_T07_T08_vs_T03_T04_T05_T06_T09_T10_T11_T12_DESeq_log2FC	T01_T02_T07_T08_vs_T03_T04_T05_T06_T09_T10_T11_T12_DESeq_(FDR_0.01_FC_2)_regulated	COG_class	COG_class_annotation	GO_annotation	KEGG_annotation	KEGG_pathway_annotation	KOG_class	KOG_class_annotation	Swiss_Prot_annotation	eggNOG_class	eggNOG_class_annotation	NR_annotation	GO_second_level_annotation
CYprinus_carpio_newGene_10076	--	0.0462306	0	7.10846	125	4.70083	94	4.12473	83	0	0	0	0	0.0891143	1	0	0	0.121096	2	0	0	0	0	0	0	2.58849e-06	-7.66563	down	--	--	--	--	--	--	--	--	R	General function prediction only	PREDICTED: uncharacterized protein LOC104932138 [Larimichthys crocea]	--
CYprinus_carpio_newGene_10536	--	0.604032	5	25.2914	219	11.9479	122	16.8993	161	0.361633	4	0.438785	7	1.04133	10	0	0	0.258144	2	0	0	0	0	1.0966	9	0.000501985	-5.00885	down	[R]	General function prediction only	--	--	--	[R]	General function prediction only	N-lysine methyltransferase SETD8-A GN=setd8a OS=Danio rerio (Zebrafish) PE=2 SV=1	R	General function prediction only	PREDICTED: N-lysine methyltransferase SETD8-like [Danio rerio]	--
CYprinus_carpio_newGene_1080	--	5.36735	91	7.11719	121	4.85581	86	7.7727	142	1.69815	32	1.18534	20	0.580277	10	2.76331	48	1.9194	34	1.23333	24	0.423744	7	1.39111	28	0.00153742	-2.13336	down	--	--	--	--	--	--	--	--	--	--	--	--
CYprinus_carpio_newGene_11385	--	0	0	2.15345	82	1.77772	72	2.56595	108	0	0	0	0	0.0210577	0	0.0225785	0	0	0	0	0	0	0	0	0	1.79095e-07	#NAME?	down	--	--	Molecular Function: nucleotide binding (GO:0000166);; Molecular Function: helicase activity (GO:0004386);; Molecular Function: nuclease activity (GO:0004518);; Biological Process: DNA metabolic process (GO:0006259);; Biological Process: single-organism cellular process (GO:0044763);;	--	--	--	--	--	D	Cell cycle control, cell division, chromosome partitioning	TPA: TPA_exp: replicase/helicase/endonuclease [Danio rerio]	molecular function: binding (GO:0005488);; molecular function: catalytic activity (GO:0003824);; biological process: cellular process (GO:0009987);; biological process: metabolic process (GO:0008152);; biological process: single-organism process (GO:0044699);;
CYprinus_carpio_newGene_1414	--	1.87065	73	0.812039	31	1.78464	72	2.08552	86	0.100483	4	0.290194	12	0.639413	25	0.330872	12	0.173562	6	0.185522	7	0.23102	9	0.660933	25	0.00169288	-2.41508	down	--	--	Molecular Function: transmembrane signaling receptor activity (GO:0004888);; Biological Process: signal transduction (GO:0007165);;	--	--	[R]	General function prediction only	--	R	General function prediction only	PREDICTED: uncharacterized protein LOC103910165 [Danio rerio]	molecular function: receptor activity (GO:0004872);; molecular function: molecular transducer activity (GO:0060089);; biological process: biological regulation (GO:0065007);; biological process: signaling (GO:0023052);; biological process: cellular process (GO:0009987);; biological process: response to stimulus (GO:0050896);; biological process: single-organism process (GO:0044699);;
CYprinus_carpio_newGene_14751	--	8.52943	27	7.97856	28	13.6359	45	4.48285	15	0	0	0	0	2.96792	10	0	0	0	0	0	0	0	0	0	0	1.42636e-05	-4.54086	down	--	--	--	--	--	--	--	--	S	Function unknown	PREDICTED: uncharacterized protein LOC103132897 [Poecilia formosa]	--
CYprinus_carpio_newGene_15321	--	1.7123	28	2.06032	32	1.75217	31	0.788357	14	0	0	0	0	0.100128	1	0.266853	4	0	0	0	0	0	0	0.419866	7	0.000124004	-4.15138	down	--	--	Molecular Function: serine-type endopeptidase activity (GO:0004252);; Molecular Function: scavenger receptor activity (GO:0005044);; Biological Process: proteolysis (GO:0006508);; Biological Process: receptor-mediated endocytosis (GO:0006898);; Cellular Component: integral component of membrane (GO:0016021);;	--	--	[E]	Amino acid transport and metabolism	Ovochymase-2 (Precursor) GN=OVCH2 OS=Bufo japonicus (Japanese toad) PE=1 SV=1	O	Posttranslational modification, protein turnover, chaperones	SI:dZ69G10.3 (novel protein similar to human transmembrane protease, serine 3 (TMPRSS3)) [Danio rerio]	molecular function: catalytic activity (GO:0003824);; molecular function: receptor activity (GO:0004872);; biological process: metabolic process (GO:0008152);; biological process: localization (GO:0051179);; cellular component: membrane (GO:0016020);; cellular component: membrane part (GO:0044425);;
CYprinus_carpio_newGene_17115	--	18.3027	472	20.3101	514	18.2449	509	16.595	467	4.01371	110	8.18874	231	5.18402	139	16.7861	429	4.56341	122	6.66244	176	3.59457	103	9.41206	244	0.00552497	-1.35781	down	--	--	--	--	--	--	--	--	T	Signal transduction mechanisms	PREDICTED: A-kinase anchor protein 13-like [Astyanax mexicanus]	--
CYprinus_carpio_newGene_1725	--	0	0	0	0	0	0	0	0	0	0	5.51774	33	8.47363	49	5.06889	28	9.45466	55	3.40705	19	5.27499	32	2.47589	14	1.61095e-05	Inf	up	--	--	Molecular Function: methyltransferase activity (GO:0008168);; Biological Process: methylation (GO:0032259);;	--	--	--	--	--	R	General function prediction only	PREDICTED: uncharacterized protein LOC555292 isoform X1 [Danio rerio]	biological process: metabolic process (GO:0008152);; molecular function: catalytic activity (GO:0003824);;
CYprinus_carpio_newGene_17469	--	9.70335	177	8.61373	161	0	0	8.16493	154	0	0	0	0	0	0	0	0	0	0	0	0	0	0	0	0	1.12348e-09	#NAME?	down	[R]	General function prediction only	--	--	--	[R]	General function prediction only	N-lysine methyltransferase SETD8-A GN=setd8a OS=Danio rerio (Zebrafish) PE=2 SV=1	R	General function prediction only	PREDICTED: N-lysine methyltransferase SETD8-A-like, partial [Poecilia reticulata]	--
CYprinus_carpio_newGene_17750	--	7.26537	127	8.92683	158	10.4513	171	10.5149	199	3.1271	15	2.13475	39	3.09347	35	2.58885	44	2.2909	41	3.74811	36	1.21512	24	3.05722	46	8.27406e-05	-2.24856	down	--	--	--	--	--	--	--	--	T	Signal transduction mechanisms	novel immune-type receptor 2b [Danio rerio]	--
CYprinus_carpio_newGene_18273	--	1.66562	28	0.748063	12	1.55765	28	1.58219	29	0.338193	6	0	0	0	0	0.510196	8	0	0	0	0	0	0	0	0	0.00088019	-3.80451	down	[F]	Nucleotide transport and metabolism	--	--	--	--	--	--	R	General function prediction only	PREDICTED: endonuclease domain-containing 1 protein-like [Danio rerio]	--
CYprinus_carpio_newGene_19295	--	7.80346	369	2.65806	125	3.78249	178	0	0	0.0224575	1	0	0	0	0	0	0	0	0	0	0	0	0	0.0512107	2	0.000100313	-8.83137	down	[L]	Replication, recombination and repair	--	--	--	[R]	General function prediction only	--	R	General function prediction only	PREDICTED: uncharacterized protein LOC101166850, partial [Oryzias latipes]	--
CYprinus_carpio_newGene_21058	--	6.61453	85	0	0	11.0778	148	9.91826	136	0	0	0	0	0	0	0	0	0	0	0.188323	2	0	0	0	0	1.27043e-06	-8.5402	down	--	--	Molecular Function: 3',5'-cyclic-nucleotide phosphodiesterase activity (GO:0004114);; Biological Process: visual perception (GO:0007601);; Molecular Function: cGMP binding (GO:0030553);;	--	--	--	--	--	S	Function unknown	cGMP phosphodiesterase gamma subunit 6G-2 [Cyprinus carpio]	biological process: metabolic process (GO:0008152);; biological process: single-organism process (GO:0044699);; biological process: multicellular organismal process (GO:0032501);; molecular function: catalytic activity (GO:0003824);; molecular function: binding (GO:0005488);;
CYprinus_carpio_newGene_2291	--	0.836312	34	0.769011	31	0.815611	35	0.0452783	2	0	0	0	0	0	0	0	0	0	0	0	0	0	0	0	0	3.75908e-07	#NAME?	down	--	--	--	--	--	[L]	Replication, recombination and repair	--	S	Function unknown	unnamed protein product [Oncorhynchus mykiss]	--
CYprinus_carpio_newGene_2308	--	0.612983	20	0.602378	19	0.321412	9	0.753142	28	1.06168	39	4.34659	147	3.10475	101	2.68333	82	4.30051	131	2.61277	78	2.21852	75	3.48593	112	0.00395585	2.30824	up	--	--	Molecular Function: oxidoreductase activity, acting on single donors with incorporation of molecular oxygen, incorporation of two atoms of oxygen (GO:0016702);;	K00477|1.18431e-18|dre:550521|phyh, zgc:110203; phytanoyl-CoA 2-hydroxylase (EC:1.14.11.18); K00477 phytanoyl-CoA hydroxylase [EC:1.14.11.18] (A)	Peroxisome (ko04146)	[I]	Lipid transport and metabolism	--	I	Lipid transport and metabolism	Phytanoyl-CoA dioxygenase, peroxisomal precursor [Osmerus mordax]	biological process: metabolic process (GO:0008152);; biological process: single-organism process (GO:0044699);; molecular function: catalytic activity (GO:0003824);;
CYprinus_carpio_newGene_24248	--	0.241508	1	0	0	0	0	0.417946	3	4.01147	29	8.10525	56	4.38421	30	0.24182	1	0.31633	2	4.75821	34	6.73793	50	4.57082	32	0.00322881	4.84048	up	--	--	Molecular Function: identical protein binding (GO:0042802);;	--	--	--	--	--	R	General function prediction only	PREDICTED: natural killer cell receptor 2B4-like [Danio rerio]	molecular function: binding (GO:0005488);;
CYprinus_carpio_newGene_24604	--	0.379834	10	1.75269e-08	0	0.0545199	1	0	0	1.41171	37	1.03689	28	2.64733	72	0.979873	26	0.597162	16	0.447386	12	3.14476	84	2.94514	79	0.00963193	3.97903	up	--	--	--	--	--	[L]	Replication, recombination and repair	Putative nuclease HARBI1 GN=harbi1 OS=Danio rerio (Zebrafish) PE=2 SV=1	L	Replication, recombination and repair	PREDICTED: putative nuclease HARBI1 [Poecilia formosa]	--
CYprinus_carpio_newGene_26955	--	3.42421	25	3.57667	26	5.36323	43	0	0	0	0	0.126447	1	0	0	0	0	0	0	0	0	0	0	0	0	0.000220216	-7.5995	down	--	--	--	--	--	--	--	--	--	--	--	--
CYprinus_carpio_newGene_27872	--	0.418462	9	1.40171	31	1.74552	42	1.03353	25	0	0	0.497365	12	0.216246	5	0	0	0.0980206	2	0	0	0.0985154	2	0.10365	2	0.00343768	-3.25278	down	--	--	--	--	--	--	--	--	--	--	--	--
CYprinus_carpio_newGene_28200	--	0.282934	3	1.17707	14	1.35884	17	1.31865	17	8.95852e-06	0	5.19986e-07	0	2.13459e-07	0	6.40485e-06	0	0	0	0	0	0	0	7.73902e-06	0	0.000490685	#NAME?	down	--	--	Biological Process: embryonic pattern specification (GO:0009880);;	K16550|1.18292e-49|dre:557688|rpgrip1l, si:ch1073-301i20.1; RPGRIP1-like; K16550 protein fantom (A)	--	--	--	--	R	General function prediction only	protein fantom [Danio rerio]	biological process: developmental process (GO:0032502);; biological process: multicellular organismal process (GO:0032501);; biological process: single-organism process (GO:0044699);;
CYprinus_carpio_newGene_28425	--	12.7902	282	9.23657	206	11.7635	267	12.7226	295	5.7803	138	1.14462	25	0.0392984	0	0.0403405	0	0.105746	2	0	0	0.20554	4	1.41622	30	2.82811e-13	-3.4182	down	--	--	--	--	--	[K]	Transcription	--	K	Transcription	PREDICTED: G2/M phase-specific E3 ubiquitin-protein ligase-like isoform X1 [Danio rerio]	--
CYprinus_carpio_newGene_28496	--	0	0	0	0	0	0	0	0	10.898	100	9.10122	79	10.4167	92	11.2728	95	10.0224	90	0	0	0	0	7.33145	65	6.05808e-07	Inf	up	--	--	--	--	--	--	--	CD276 antigen homolog (Precursor) GN=cd276 OS=Xenopus laevis (African clawed frog) PE=2 SV=1	R	General function prediction only	PREDICTED: CD276 antigen-like [Danio rerio]	--
CYprinus_carpio_newGene_28828	--	23.5615	157	22.4882	157	16.5066	114	22.2991	158	5.2756	38	1.79449	13	4.9916	34	3.65135	24	6.09974	42	2.94221	20	3.80585	29	5.6556	39	8.27406e-05	-2.31442	down	--	--	--	--	--	--	--	--	R	General function prediction only	PREDICTED: NACHT, LRR and PYD domains-containing protein 12 isoform X2 [Danio rerio]	--
CYprinus_carpio_newGene_28972	--	1.2066e-172	0	2.86062e-78	0	2.2336e-234	0	5.11161e-95	0	0.64207	7	1.4608	17	0.926633	11	0.604903	7	2.62666	32	1.44213	18	2.52295	30	0.552658	7	0.000422857	Inf	up	--	--	Molecular Function: cytokine receptor activity (GO:0004896);; Cellular Component: membrane (GO:0016020);; Biological Process: cytokine-mediated signaling pathway (GO:0019221);;	K05069|3.3105e-66|dre:793920|il2rb, il-2rb; interleukin 2 receptor, beta; K05069 interleukin 2 receptor beta (A)	Cytokine-cytokine receptor interaction (ko04060);; Endocytosis (ko04144);; Jak-STAT signaling pathway (ko04630)	--	--	--	W	Extracellular structures	interleukin-2 receptor subunit beta precursor [Danio rerio]	molecular function: molecular transducer activity (GO:0060089);; molecular function: receptor activity (GO:0004872);; cellular component: membrane (GO:0016020);; biological process: cellular process (GO:0009987);; biological process: signaling (GO:0023052);; biological process: biological regulation (GO:0065007);; biological process: single-organism process (GO:0044699);; biological process: resp…
CYprinus_carpio_newGene_301	--	3.3532	37	5.16083	61	4.70724	56	0	0	0	0	0	0	0	0	0	0	0	0	0	0	0	0	0	0	2.62983e-06	#NAME?	down	[P]	Inorganic ion transport and metabolism	Molecular Function: nucleotide binding (GO:0000166);; Biological Process: ion transport (GO:0006811);; Biological Process: cellular process (GO:0009987);; Cellular Component: membrane (GO:0016020);; Molecular Function: substrate-specific transporter activity (GO:0022892);; Molecular Function: ATPase activity, coupled to movement of substances (GO:0043492);; Molecular Function: metal ion binding (…	K01530|3.76807e-30|dre:563932|atp10b, atp10a; ATPase, class V, type 10B; K01530 phospholipid-translocating ATPase [EC:3.6.3.1] (A)	--	[R]	General function prediction only	Phospholipid-transporting ATPase IC GN=atp8b1 OS=Xenopus tropicalis (Western clawed frog) PE=2 SV=1	P	Inorganic ion transport and metabolism	PREDICTED: probable phospholipid-transporting ATPase VB [Danio rerio]	molecular function: transporter activity (GO:0005215);; molecular function: binding (GO:0005488);; molecular function: catalytic activity (GO:0003824);; biological process: single-organism process (GO:0044699);; biological process: localization (GO:0051179);; biological process: cellular process (GO:0009987);; biological process: metabolic process (GO:0008152);; cellular component: membrane (GO:0…
CYprinus_carpio_newGene_3081	--	18.4104	68	20.2372	81	20.5317	78	19.5952	76	2.42971	9	13.1728	46	5.67784	21	0	0	0	0	1.87227	7	14.1418	55	0	0	0.00515503	-2.17291	down	--	--	--	--	--	--	--	--	R	General function prediction only	PREDICTED: NACHT, LRR and PYD domains-containing protein 12-like [Danio rerio]	--
CYprinus_carpio_newGene_3370	--	4.29106	26	4.76928	29	0.926442	5	4.74589	30	0	0	0	0	0	0	0.831922	5	0.35672	2	0.374865	2	0.733508	4	0	0	0.00169288	-3.8121	down	--	--	--	--	--	--	--	--	R	General function prediction only	uncharacterized protein LOC100136843 [Danio rerio]	--
CYprinus_carpio_newGene_4649	--	0	0	0	0	0	0	0	0	9.21844	38	2.91019	12	6.22982	25	1.26786	5	5.05122	21	3.73257	15	2.94961	12	5.2625	22	8.27406e-05	Inf	up	--	--	--	--	--	--	--	--	--	--	PREDICTED: uncharacterized protein LOC103909575 [Danio rerio]	--
CYprinus_carpio_newGene_4832	--	3.42338	44	3.95114	50	0	0	2.55588	37	0	0	0	0	0	0	0	0	0	0	0	0	0	0	0	0	1.60286e-06	#NAME?	down	--	--	--	--	--	--	--	--	R	General function prediction only	PREDICTED: uncharacterized protein LOC101484417 [Maylandia zebra]	--
CYprinus_carpio_newGene_4906	--	0	0	0	0	0	0	0	0	0	0	4.45528	194	5.17015	212	0	0	0	0	0	0	4.00734	182	4.82527	190	0.00877158	Inf	up	--	--	--	--	--	--	--	--	--	--	--	--
CYprinus_carpio_newGene_5051	--	0	0	0	0	0	0	0	0	0.103558	1	3.97107	40	5.98529	64	5.46744	61	0.73801	9	0.231312	2	5.20367	50	2.73069	28	0.0014586	Inf	up	--	--	--	--	--	[L]	Replication, recombination and repair	Putative nuclease HARBI1 GN=harbi1 OS=Danio rerio (Zebrafish) PE=2 SV=1	L	Replication, recombination and repair	PREDICTED: putative nuclease HARBI1-like [Oryzias latipes]	--
CYprinus_carpio_newGene_5486	--	6.99151	476	8.95464	597	4.46971	326	3.30345	231	1.85575	128	0.224315	15	0.250092	16	0.663794	42	1.31622	92	0.0386977	2	2.20489	158	1.23943	78	2.40597e-05	-2.64332	down	[R]	General function prediction only	Molecular Function: GTPase activity (GO:0003924);; Molecular Function: GTP binding (GO:0005525);; Biological Process: GTP catabolic process (GO:0006184);;	--	--	[UR]	Intracellular trafficking, secretion, and vesicular transport;; General function prediction only	Interferon-induced GTP-binding protein Mx2 OS=Oncorhynchus mykiss (Rainbow trout) PE=2 SV=1	R	General function prediction only	PREDICTED: interferon-induced GTP-binding protein Mx1 [Danio rerio]	biological process: single-organism process (GO:0044699);; biological process: cellular process (GO:0009987);; biological process: metabolic process (GO:0008152);; molecular function: binding (GO:0005488);; molecular function: catalytic activity (GO:0003824);;
CYprinus_carpio_newGene_5489	--	0.764382	37	2.95391	143	0.924902	48	1.78891	95	0	0	0.191908	10	0.372728	18	0.105378	5	0.13693	6	0.0972351	4	0.311414	16	0.286083	14	0.00337458	-3.17187	down	--	--	--	--	--	--	--	--	R	General function prediction only	PREDICTED: uncharacterized protein LOC100329818 isoform X2 [Danio rerio]	--
CYprinus_carpio_newGene_6271	--	0	0	0	0	0	0	0	0	0.765346	13	2.57776	44	1.66835	28	0.377834	6	0	0	1.31209	21	2.10303	40	0.254326	4	0.00963193	Inf	up	--	--	--	--	--	--	--	BEN domain-containing protein 5 GN=bend5 OS=Xenopus laevis (African clawed frog) PE=2 SV=1	S	Function unknown	unnamed protein product, partial [Tetraodon nigroviridis]	--
CYprinus_carpio_newGene_7447	--	53.3889	225	50.8139	225	0	0	54.6208	240	0	0	0	0	0	0	2.57073	11	2.56236	11	0	0	1.10848	4	0	0	1.56559e-05	-5.74449	down	--	--	Molecular Function: nucleotide binding (GO:0000166);;	--	--	--	--	--	R	General function prediction only	PREDICTED: NACHT, LRR and PYD domains-containing protein 3-like, partial [Danio rerio]	molecular function: binding (GO:0005488);;
CYprinus_carpio_newGene_7918	--	0	0	0	0	0	0	0	0	7.14207	61	11.2594	101	3.66524	31	2.45042	20	4.10908	37	0.556058	4	9.75545	90	6.24047	56	4.55444e-06	Inf	up	--	--	Molecular Function: serine-type peptidase activity (GO:0008236);;	K01353|8.8527e-117|dre:100001138|si:ch211-165b19.8; K01353 granzyme B [EC:3.4.21.79] (A)	--	[E]	Amino acid transport and metabolism	Serine protease ami (Precursor) OS=Xenopus tropicalis (Western clawed frog) PE=2 SV=1	O	Posttranslational modification, protein turnover, chaperones	uncharacterized protein LOC100001138 precursor [Danio rerio]	biological process: metabolic process (GO:0008152);; molecular function: catalytic activity (GO:0003824);;
CYprinus_carpio_newGene_8410	--	0.107245	1	0.347268	5	0.0864187	1	0	0	1.38245	24	1.79216	31	2.60557	42	2.52013	39	2.38369	39	1.79709	29	1.46765	26	2.75232	44	0.000100313	4.27357	up	--	--	--	--	--	--	--	--	R	General function prediction only	PREDICTED: WD repeat-containing protein 54 isoform X1 [Danio rerio]	--
CYprinus_carpio_newGene_8788	--	3.08977	24	3.92076	32	2.78648	23	2.83449	24	0	0	0	0	0	0	0.867305	6	0	0	0.586323	4	0	0	0	0	7.64786e-05	-4.37395	down	--	--	--	--	--	--	--	--	--	--	--	--
CYprinus_carpio_newGene_9391	--	25.023	61	45.0803	185	52.1293	257	28.2061	211	0.218504	3	1.68459	2	0.0633211	0	0.940011	3	1.21906	16	0.37479	4	0	0	2.51258	2	3.59787e-11	-5.58814	down	--	--	--	--	--	--	--	--	--	--	placenta-specific 8 [Danio rerio]	--
CYprinus_carpio_newGene_9620	--	1.81704	25	0.897228	12	2.86654	37	1.13379	15	0.233882	2	0.144616	2	0.29707	2	0	0	0	0	0	0	0	0	0	0	7.64786e-05	-4.91635	down	--	--	--	--	--	--	--	--	--	--	PREDICTED: uncharacterized protein LOC101167772 [Oryzias latipes]	--
cycg001461	--	2.49643	90	2.86771	99	3.36099	124	6.34627	233	0.982611	35	0.315492	10	1.53293	53	1.13128	39	0.391489	13	0.344413	12	0.355505	12	0.587519	21	0.00129616	-2.50393	down	--	--	Molecular Function: receptor binding (GO:0005102);; Cellular Component: cytoskeleton (GO:0005856);; Biological Process: endocytosis (GO:0006897);; Biological Process: female meiotic division (GO:0007143);; Cellular Component: membrane (GO:0016020);; Molecular Function: enzyme binding (GO:0019899);; Biological Process: cell projection organization (GO:0030030);; Biological Process: cell differenti…	--	--	[TZ]	Signal transduction mechanisms;; Cytoskeleton	E3 ubiquitin-protein ligase SH3RF1 GN=sh3rf1 OS=Danio rerio (Zebrafish) PE=2 SV=2	T	Signal transduction mechanisms	PREDICTED: abl interactor 1-like [Astyanax mexicanus]	molecular function: binding (GO:0005488);; cellular component: cell (GO:0005623);; cellular component: organelle part (GO:0044422);; cellular component: cell part (GO:0044464);; cellular component: synapse (GO:0045202);; cellular component: organelle (GO:0043226);; cellular component: membrane (GO:0016020);; biological process: developmental process (GO:0032502);; biological process: metabolic pr…
cycg001552	--	0.789087	65	1.15543	98	1.04021	85	0.803552	67	0.150019	12	0.437869	37	0.1411	11	0.134585	11	0.16676	13	0.298286	24	0.193048	16	0.308895	25	0.00647673	-2.10614	down	--	--	--	--	--	--	--	--	--	--	PREDICTED: uncharacterized protein LOC100535860 [Danio rerio]	--
cycg002055	--	0.624999	4	1.96018	21	0.193378	1	0	0	4.23978	45	4.2367	45	3.92051	40	5.25843	64	4.36913	53	1.68198	17	2.91787	39	9.94495	113	0.00910534	2.98295	up	--	--	--	--	--	--	--	--	R	General function prediction only	PREDICTED: CD276 antigen-like [Danio rerio]	--
cycg003663	--	0	0	21.0145	350	24.869	408	25.1032	411	3.2438	52	0	0	0	0	0.363365	6	0.416952	6	0.731444	12	0.291271	4	0.141896	2	0.000216198	-4.84658	down	[L]	Replication, recombination and repair	--	--	--	[R]	General function prediction only	--	R	General function prediction only	PREDICTED: uncharacterized protein LOC103909159 [Danio rerio]	--
cycg004076	--	0.43695	0	0	0	0	0	0	0	47.914	89	45.4264	78	32.5	72	30.4552	66	24.3361	57	0	0	41.0651	79	0.965443	2	7.54257e-07	Inf	up	[B]	Chromatin structure and dynamics	Cellular Component: kinetochore (GO:0000776);; Cellular Component: nucleosome (GO:0000786);; Molecular Function: DNA binding (GO:0003677);; Cellular Component: nucleus (GO:0005634);; Biological Process: nucleosome assembly (GO:0006334);; Molecular Function: protein heterodimerization activity (GO:0046982);;	K11253|2.16179e-58|cme:CYME_CMN176C|histone H3; K11253 histone H3 (A)	--	[B]	Chromatin structure and dynamics	Histone H3.3 GN=TGas113e22.1 OS=Xenopus tropicalis (Western clawed frog) PE=1 SV=3	B	Chromatin structure and dynamics	Histone H3.3 [Salmo salar]	biological process: cellular process (GO:0009987);; biological process: cellular component organization or biogenesis (GO:0071840);; cellular component: cell (GO:0005623);; cellular component: macromolecular complex (GO:0032991);; cellular component: organelle (GO:0043226);; cellular component: organelle part (GO:0044422);; cellular component: cell part (GO:0044464);; molecular function: binding …
cycg004405	--	0.0792125	1	0.0806916	1	0.0979812	1	0.0987424	2	0.147502	2	0.69221	14	1.16008	24	0.985301	21	0.952249	20	1.36783	29	1.64172	33	1.19515	25	0.00554785	4.04573	up	--	--	--	--	--	--	--	--	K	Transcription	PREDICTED: transcription factor 19 [Danio rerio]	--
cycg005033	--	12.8288	197	33.3194	530	18.2295	280	1.95908	30	112.723	1770	64.7274	1015	66.3975	1059	75.0197	1170	75.145	1189	37.5435	591	27.6224	453	80.6699	1303	0.00334628	2.02536	up	[E]	Amino acid transport and metabolism	Molecular Function: D-amino-acid oxidase activity (GO:0003884);; Biological Process: oxidation-reduction process (GO:0055114);;	--	--	[E]	Amino acid transport and metabolism	--	E	Amino acid transport and metabolism	D-amino acid oxidase [Cyprinus carpio]	molecular function: catalytic activity (GO:0003824);; biological process: single-organism process (GO:0044699);; biological process: metabolic process (GO:0008152);;
cycg005339	--	11.9146	50	11.9905	57	10.5365	45	3.98735	17	2.81356	11	0	0	0.184583	0	0	0	0	0	0	0	2.79091	12	1.42677	7	3.07342e-05	-3.52456	down	--	--	--	--	--	--	--	Histone-lysine N-methyltransferase SETD1B GN=SETD1B OS=Gallus gallus (Chicken) PE=2 SV=1	--	--	PREDICTED: sickle tail protein-like isoform X4 [Esox lucius]	--
cycg005781	--	7.85369	182	0.0826951	2	12.5205	295	4.70173	142	10.156	242	17.9	514	12.8375	355	23.8152	586	18.491	442	20.5163	537	14.7168	414	15.6684	389	0.00910534	1.45912	up	--	--	--	--	--	--	--	--	--	--	PREDICTED: uncharacterized protein LOC101883672 [Danio rerio]	--
cycg005893	--	783.695	7089	497.027	4803	763.274	6746	689.844	5983	317.784	2685	21.8153	184	71.6071	669	94.7884	894	178.912	1674	606.185	5643	133.245	1163	13.7337	129	0.00371087	-1.93218	down	--	--	--	--	--	--	--	Ependymin (Precursor) GN=epd OS=Cyprinus carpio (Common carp) PE=2 SV=1	R	General function prediction only	PREDICTED: ependymin-2-like [Astyanax mexicanus]	--
cycg006418	--	3.97336	53	0.368846	4	3.69646	48	3.06357	36	0.377309	4	0	0	0.218641	1	0.621155	7	0.190201	2	0.200139	2	0.234216	2	0	0	0.00109514	-3.98768	down	--	--	--	--	--	--	--	Low-density lipoprotein receptor class A domain-containing protein 3 (Precursor) GN=ldlrad3 OS=Xenopus tropicalis (Western clawed frog) PE=2 SV=1	T	Signal transduction mechanisms	PREDICTED: low-density lipoprotein receptor class A domain-containing protein 4-like isoform X1 [Danio rerio]	--
cycg006481	--	1.54956	20	1.22264	16	3.58106	48	2.31287	31	0.0779958	1	0	0	0	0	0.839943	11	0	0	0	0	0	0	0.531902	7	0.000434078	-3.61753	down	[L]	Replication, recombination and repair	Molecular Function: N-acetyltransferase activity (GO:0008080);;	--	--	[R]	General function prediction only	--	S	Function unknown	PREDICTED: uncharacterized protein LOC103908834 [Danio rerio]	biological process: metabolic process (GO:0008152);; molecular function: catalytic activity (GO:0003824);;
cycg008157	--	24.9228	94	43.8863	129	10.1259	78	10.6443	52	0	0	0	0	0	0	9.35655	25	5.86857	23	0	0	0	0	0	0	1.52185e-09	-3.88855	down	--	--	--	--	--	--	--	--	--	--	PREDICTED: uncharacterized protein LOC105007644 [Esox lucius]	--
cycg010465	--	3.17253	67	1.64996	37	2.95785	62	3.38549	76	0.0678396	1	0.081922	2	0	0	0	0	0	0	0	0	0.303424	4	0	0	5.37605e-14	-6.15547	down	--	--	--	--	--	--	--	--	S	Function unknown	PREDICTED: glomulin, FKBP associated protein b isoform X1 [Danio rerio]	--
cycg012347	--	29.7713	768	34.0217	837	23.8253	412	24.6511	404	107.209	2697	80.0781	1929	52.1819	1264	46.86	1589	45.7443	1362	92.3404	2886	53.4455	1313	66.2497	2100	0.00314561	1.62503	up	--	--	Molecular Function: GTPase activity (GO:0003924);; Molecular Function: binding (GO:0005488);; Molecular Function: calcium ion binding (GO:0005509);; Molecular Function: GTP binding (GO:0005525);; Biological Process: GTP catabolic process (GO:0006184);;	K12483|1.66663e-11|ccp:CHC_T00005843001|hypothetical protein; K12483 EH domain-containing protein 1 (A)	Endocytosis (ko04144)	[TU]	Signal transduction mechanisms;; Intracellular trafficking, secretion, and vesicular transport	Intersectin-1 GN=itsn1 OS=Xenopus laevis (African clawed frog) PE=1 SV=1	619		EH-domain containing 1a [Danio rerio]	biological process: cellular process (GO:0009987);; biological process: metabolic process (GO:0008152);; biological process: single-organism process (GO:0044699);; molecular function: catalytic activity (GO:0003824);; molecular function: binding (GO:0005488);;
cycg012604	--	0.649626	4	1.49541	9	1.30626	8	0.300827	2	14.1489	97	28.4415	193	26.519	178	21.1459	138	17.9453	126	7.3502	51	17.6828	125	50.7353	355	2.40597e-05	4.75371	up	--	--	--	--	--	--	--	--	P	Inorganic ion transport and metabolism	PREDICTED: uncharacterized protein wu:fi74c02 [Danio rerio]	--
cycg012976	--	0.0702895	2	5.50388e-06	0	2.1698e-07	0	0	0	0.0706795	2	31.1709	1218	18.3317	692	141.606	5162	75.1853	2829	0.260439	9	45.2185	1848	8.96112	332	0.00207929	11.5403	up	[Q]	Secondary metabolites biosynthesis, transport and catabolism	Biological Process: metabolic process (GO:0008152);; Molecular Function: transferase activity (GO:0016740);;	--	--	--	--	--	I	Lipid transport and metabolism	novel protein containing a beta-ketoacyl synthase, N-terminal domain [Danio rerio]	biological process: metabolic process (GO:0008152);; molecular function: catalytic activity (GO:0003824);;
cycg014818	--	0.023692	0	0.142303	4	0.0872968	2	0.20405	7	3.79049	129	5.31716	187	5.13618	175	7.55969	240	6.29571	210	6.00431	199	5.59896	199	2.90022	98	2.05423e-17	5.7676	up	--	--	Molecular Function: nucleic acid binding (GO:0003676);; Molecular Function: FMN adenylyltransferase activity (GO:0003919);; Molecular Function: ATP binding (GO:0005524);; Biological Process: FAD biosynthetic process (GO:0006747);; Biological Process: Mo-molybdopterin cofactor biosynthetic process (GO:0006777);;	--	--	--	--	FAD synthase region GN=flad1 OS=Danio rerio (Zebrafish) PE=2 SV=1	H	Coenzyme transport and metabolism	Si:dkey-182g1.3 protein [Danio rerio]	biological process: cellular process (GO:0009987);; biological process: metabolic process (GO:0008152);; biological process: single-organism process (GO:0044699);; molecular function: catalytic activity (GO:0003824);; molecular function: binding (GO:0005488);;
cycg016029	--	0.486801	12	0.495815	12	0.600091	17	3.29554	19	3.25936	94	3.44871	102	3.5226	99	4.4682	116	3.06498	85	5.73317	155	4.58281	139	0.62096	16	0.000216198	2.72452	up	--	--	--	--	--	--	--	--	--	--	--	--
cycg016398	--	0.0613115	0	0	0	0	0	0	0	6.91364	104	15.0814	219	0	0	16.481	229	17.535	252	3.90129	56	6.19702	93	0	0	8.8834e-05	Inf	up	--	--	--	--	--	--	--	--	R	General function prediction only	PREDICTED: uncharacterized protein LOC100334619 isoform X2 [Danio rerio]	--
cycg016521	--	6.50188	882	5.77102	775	4.59613	632	4.4584	612	2.97385	114	2.08331	77	3.14161	101	2.32715	106	3.75404	143	2.80084	141	2.50318	86	3.17682	112	4.11905e-14	-2.74094	down	--	--	Molecular Function: phospholipid binding (GO:0005543);; Cellular Component: cytosol (GO:0005829);; Cellular Component: cytoskeleton (GO:0005856);; Biological Process: synapse assembly (GO:0007416);; Molecular Function: cytoskeletal protein binding (GO:0008092);; Cellular Component: cell junction (GO:0030054);; Cellular Component: filopodium (GO:0030175);; Molecular Function: Rac guanyl-nucleotide…	--	--	[T]	Signal transduction mechanisms	FERM, RhoGEF and pleckstrin domain-containing protein 1 GN=FARP1 OS=Gallus gallus (Chicken) PE=1 SV=2	T	Signal transduction mechanisms	PREDICTED: LOW QUALITY PROTEIN: FERM, RhoGEF and pleckstrin domain-containing protein 1 [Danio rerio]	cellular component: membrane part (GO:0044425);; cellular component: cell (GO:0005623);; cellular component: cell part (GO:0044464);; cellular component: synapse (GO:0045202);; cellular component: organelle (GO:0043226);; cellular component: membrane (GO:0016020);; cellular component: cell junction (GO:0030054);; biological process: biological regulation (GO:0065007);; biological process: develop…
cycg017446	--	0.0263204	1	0.0280083	1	0.0430345	1	5.39687e-09	0	0.122391	5	2.28938	102	0.0263717	1	1.83713	76	2.67734	115	3.05078	126	0.117871	5	3.1926	131	0.0029028	6.52553	up	--	--	--	--	--	--	--	--	R	General function prediction only	uncharacterized protein LOC100136852 precursor [Danio rerio]	--
cycg017447	--	0.727882	10	12.5943	182	10.2657	154	11.3806	170	0.108101	2	0.227741	3	0.681414	10	0.327564	5	0.173199	2	0.375186	4	0.359313	4	0.541763	9	4.70907e-05	-4.74816	down	--	--	Molecular Function: DNA binding (GO:0003677);;	--	--	--	--	--	S	Function unknown	uncharacterized protein LOC436879 [Danio rerio]	molecular function: binding (GO:0005488);;
cycg018834	--	23.4158	588	30	841	29.0364	771	20.0953	496	0	0	15.2474	365	12.4724	315	7.00229	176	4.17626	122	0	0	11.8587	271	0	0	4.06402e-05	-2.14019	down	--	--	--	--	--	--	--	--	R	General function prediction only	PREDICTED: nuclear GTPase SLIP-GC-like, partial [Astyanax mexicanus]	--
cycg019167	--	0.0749363	3	0.0195154	0	0	0	0.0669834	2	0.958344	46	0.820268	39	1.00611	47	0.283342	12	0.339891	16	0.0512468	2	0.279582	14	0.82829	39	0.00647673	4.40248	up	--	--	Molecular Function: GTP binding (GO:0005525);;	--	--	--	--	--	S	Function unknown	PREDICTED: uncharacterized protein LOC103362421 [Stegastes partitus]	molecular function: binding (GO:0005488);;
cycg019429	--	60.1566	1069	43.2789	767	77.1168	1428	43.9986	827	30.9144	578	14.9133	273	21.4619	390	15.6304	276	20.6556	377	24.0757	433	18.5761	348	15.8207	281	0.000457736	-1.49098	down	--	--	Cellular Component: extracellular region (GO:0005576);; Biological Process: immune response (GO:0006955);; Molecular Function: chemokine activity (GO:0008009);;	--	--	--	--	--	R	General function prediction only	Cxcl14 protein [Danio rerio]	molecular function: binding (GO:0005488);; biological process: response to stimulus (GO:0050896);; biological process: immune system process (GO:0002376);; cellular component: extracellular region (GO:0005576);;
cycg020653	--	6.72188	281	6.00665	255	6.89273	295	5.81219	250	2.40053	101	2.23673	90	2.07316	81	2.78245	86	1.58004	53	1.60668	56	2.29147	98	2.27438	98	0.00088019	-1.72999	down	[R]	General function prediction only	Biological Process: angiogenesis (GO:0001525);; Biological Process: vasculogenesis (GO:0001570);; Cellular Component: nucleus (GO:0005634);; Biological Process: mRNA processing (GO:0006397);; Biological Process: RNA splicing (GO:0008380);; Biological Process: single-organism developmental process (GO:0044767);; Biological Process: organ development (GO:0048513);; Biological Process: regulation of…	--	--	[R]	General function prediction only	Nuclear speckle splicing regulatory protein 1 GN=nsrp1 OS=Danio rerio (Zebrafish) PE=1 SV=2	R	General function prediction only	angiogenic factor with G patch and FHA domains 1 [Danio rerio]	biological process: single-organism process (GO:0044699);; biological process: multicellular organismal process (GO:0032501);; biological process: biological regulation (GO:0065007);; biological process: cellular process (GO:0009987);; biological process: metabolic process (GO:0008152);; biological process: developmental process (GO:0032502);; cellular component: cell part (GO:0044464);; cellular…
cycg022509	--	0.616822	37	0.613194	38	0.517362	31	0.555868	34	2.73401	169	1.76507	108	2.33036	143	2.98332	182	1.87764	115	3.66128	231	1.64998	105	1.42686	91	0.00515503	2.01165	up	--	--	Molecular Function: nucleic acid binding (GO:0003676);; Biological Process: mRNA processing (GO:0006397);; Biological Process: RNA splicing (GO:0008380);;	K13094|1.56601e-21|vcn:VOLCADRAFT_120369|hypothetical protein; K13094 RNA-binding protein 5/10 (A)	--	[R]	General function prediction only	RNA-binding protein 5 GN=rbm5 OS=Xenopus tropicalis (Western clawed frog) PE=2 SV=1	R	General function prediction only	PREDICTED: RNA-binding protein 10-like isoform X3 [Danio rerio]	molecular function: binding (GO:0005488);; biological process: metabolic process (GO:0008152);; biological process: cellular process (GO:0009987);;
cycg023700	--	4.32063	639	3.43891	512	4.29036	637	3.72905	558	1.73075	262	0.995735	143	1.13949	161	2.19968	325	1.31381	196	1.76976	267	1.17417	175	1.0419	154	0.000660319	-1.49933	down	--	--	Cellular Component: ruffle (GO:0001726);; Molecular Function: structural molecule activity (GO:0005198);; Molecular Function: protein binding (GO:0005515);; Cellular Component: cytosol (GO:0005829);; Cellular Component: cytoskeleton (GO:0005856);; Cellular Component: focal adhesion (GO:0005925);; Biological Process: single-organism cellular process (GO:0044763);;	--	--	[Z]	Cytoskeleton	Talin-1 GN=TLN1 OS=Gallus gallus (Chicken) PE=1 SV=2	Z	Cytoskeleton	PREDICTED: talin-2 isoform X2 [Danio rerio]	cellular component: cell junction (GO:0030054);; cellular component: organelle (GO:0043226);; cellular component: cell part (GO:0044464);; cellular component: cell (GO:0005623);; biological process: single-organism process (GO:0044699);; biological process: cellular process (GO:0009987);; molecular function: structural molecule activity (GO:0005198);; molecular function: binding (GO:0005488);;
cycg024085	--	0.034929	0	2.71876	66	0	0	0	0	8.36036	201	4.56028	112	4.48525	112	0.800935	19	2.49314	62	7.17347	170	5.859	141	4.63744	110	0.00818042	2.79732	up	--	--	--	--	--	--	--	--	--	--	PREDICTED: uncharacterized protein LOC105007644 [Esox lucius]	--
cycg025123	--	0.0388684	2	0.0683142	4	0.113199	7	0.0633564	4	0.203749	13	1.21985	81	1.53477	100	0.416442	27	0.427837	27	2.10277	140	1.36028	91	2.06408	136	0.00334628	4.14982	up	--	--	Biological Process: regulation of gene expression (GO:0010468);; Biological Process: primary metabolic process (GO:0044238);; Biological Process: cellular macromolecule metabolic process (GO:0044260);; Biological Process: single-organism cellular process (GO:0044763);;	--	--	[R]	General function prediction only	N-lysine methyltransferase SETD8-A GN=setd8a OS=Danio rerio (Zebrafish) PE=2 SV=1	S	Function unknown	PREDICTED: protein FAM171A1 isoform X1 [Astyanax mexicanus]	biological process: single-organism process (GO:0044699);; biological process: biological regulation (GO:0065007);; biological process: cellular process (GO:0009987);; biological process: metabolic process (GO:0008152);;
cycg025931	--	2.10084	39	0	0	1.646	41	2.64067	34	0	0	0	0	0.242442	0	0.0355146	0	1.10791	9	0	0	0.0898389	2	0.188383	4	0.00686605	-3.95082	down	--	--	--	--	--	--	--	--	S	Function unknown	PREDICTED: uncharacterized protein LOC101886407 [Danio rerio]	--
cycg027434	--	2.91379	167	3.34837	196	2.69977	160	3.93803	242	14.2579	903	13.7063	841	13.1709	783	22.2935	1281	18.3134	1086	28.4636	1683	19.9843	1304	7.77328	474	1.16233e-05	2.42795	up	--	--	--	--	--	--	--	Neoverrucotoxin subunit alpha OS=Synanceia verrucosa (Reef stonefish) PE=1 SV=1	R	General function prediction only	PREDICTED: NACHT, LRR and PYD domains-containing protein 3-like isoform X1 [Danio rerio]	--
cycg027661	--	2.43402	52	2.48011	54	4.65582	100	3.37163	74	0.524701	11	0.723514	15	0.836877	17	0.277933	6	0.207436	4	0.326944	7	0.316339	7	0.728266	16	8.8834e-05	-2.78018	down	--	--	--	--	--	--	--	--	R	General function prediction only	PREDICTED: uncharacterized protein LOC101883645 isoform X3 [Danio rerio]	--
cycg029130	--	65.1038	370	26.6531	153	119.242	679	218.819	1226	2.05705	11	1.34168	7	3.30514	19	29.2207	168	0.608229	3	2.38169	13	7.6014e-05	0	0	0	0.00736294	-4.47146	down	--	--	Molecular Function: binding (GO:0005488);; Biological Process: signal transduction (GO:0007165);; Biological Process: response to bacterium (GO:0009617);;	--	--	--	--	Pentraxin fusion protein (Precursor) GN=pxn1 OS=Xenopus laevis (African clawed frog) PE=2 SV=1	R	General function prediction only	C-reactive protein-like 2 [Cyprinus carpio carpio]	biological process: response to stimulus (GO:0050896);; biological process: multi-organism process (GO:0051704);; biological process: biological regulation (GO:0065007);; biological process: cellular process (GO:0009987);; molecular function: binding (GO:0005488);;
cycg030365	--	7.34839	142	7.97316	155	9.76122	195	5.60889	115	1.53482	32	1.37505	28	2.07631	41	1.20221	23	0.34151	6	0.121686	2	1.73279	38	0.578302	11	8.91599e-07	-2.77275	down	--	--	--	--	--	--	--	Protein NLRC5 GN=nlrc5 OS=Ictalurus punctatus (Channel catfish) PE=2 SV=1	R	General function prediction only	PREDICTED: NACHT, LRR and PYD domains-containing protein 3-like [Danio rerio]	--
cycg032301	--	0	0	0	0	0	0	0	0	0.12546	1	416.586	3573	194.223	1612	0.211462	1	0.278553	2	0.290346	2	178.109	1586	140.591	1215	0.00392037	Inf	up	--	--	Biological Process: angiogenesis (GO:0001525);; Biological Process: regionalization (GO:0003002);; Molecular Function: transmembrane signaling receptor activity (GO:0004888);; Molecular Function: calcium ion binding (GO:0005509);; Molecular Function: protein binding (GO:0005515);; Biological Process: transmembrane receptor protein tyrosine kinase signaling pathway (GO:0007169);; Biological Proces…	--	--	[H]	Coenzyme transport and metabolism	Tolloid-like protein 2 (Precursor) GN=tll2 OS=Xenopus laevis (African clawed frog) PE=2 SV=1	H	Coenzyme transport and metabolism	PREDICTED: cubilin [Danio rerio]	molecular function: binding (GO:0005488);; molecular function: receptor activity (GO:0004872);; molecular function: catalytic activity (GO:0003824);; molecular function: molecular transducer activity (GO:0060089);; cellular component: cell (GO:0005623);; cellular component: organelle (GO:0043226);; cellular component: cell part (GO:0044464);; biological process: multicellular organismal process (…
cycg032390	--	0.00022281	0	5.31058e-08	0	0.0072514	0	0.000340323	0	0.69832	37	0.903439	46	1.21302	60	1.16456	55	8.20891e-05	0	1.51775e-05	0	1.24239	67	0.000689006	0	0.00371087	Inf	up	--	--	--	--	--	--	--	--	--	--	--	--
cycg032447	--	0.61095	4	7.61717	56	0.414062	2	2.48844	18	17.0434	126	52.068	358	28.5847	210	28.3104	203	26.0597	196	4.32547	31	26.8006	201	29.5731	218	9.47167e-05	3.24857	up	--	--	Molecular Function: hydrolase activity (GO:0016787);;	--	--	--	--	--	C	Energy production and conversion	PREDICTED: uncharacterized protein LOC101164028, partial [Oryzias latipes]	biological process: metabolic process (GO:0008152);; molecular function: catalytic activity (GO:0003824);;
cycg034193	--	1.18367	9	2.82112	37	3.25332	49	3.37582	45	0.239257	4	0.303679	5	0.34607	3	0	0	0.39151	2	0.420461	2	0.249647	4	0.18284	2	6.36019e-05	-3.69823	down	[R]	General function prediction only	Molecular Function: GTPase activity (GO:0003924);; Molecular Function: protein binding (GO:0005515);; Molecular Function: GTP binding (GO:0005525);; Cellular Component: intracellular (GO:0005622);; Cellular Component: cytoplasm (GO:0005737);; Biological Process: GTP catabolic process (GO:0006184);; Biological Process: transcription, DNA-templated (GO:0006351);; Biological Process: phosphate-conta…	K07208|3.61711e-14|gsl:Gasu_37740|small GTP-binding protein of Ras family; K07208 Ras homolog enriched in brain (A)	--	[R]	General function prediction only	Ras-related protein O-RAL (Precursor) OS=Diplobatis ommata (Ocellated electric ray) PE=2 SV=1	R	General function prediction only	ras-like protein family member 10A [Danio rerio]	biological process: cellular process (GO:0009987);; biological process: signaling (GO:0023052);; biological process: response to stimulus (GO:0050896);; biological process: single-organism process (GO:0044699);; biological process: biological regulation (GO:0065007);; biological process: developmental process (GO:0032502);; biological process: metabolic process (GO:0008152);; biological process: …
cycg034340	--	0.294262	3	4.00948	45	2.9619	34	3.31159	36	0	0	0	0	0.076791	0	0.217982	2	0	0	0	0	0.252093	2	0	0	1.42912e-05	-5.9126	down	[GEPR]	Carbohydrate transport and metabolism;; Amino acid transport and metabolism;; Inorganic ion transport and metabolism;; General function prediction only	Cellular Component: integral component of membrane (GO:0016021);; Molecular Function: transmembrane transporter activity (GO:0022857);; Biological Process: transmembrane transport (GO:0055085);;	--	--	[R]	General function prediction only	Synaptic vesicle 2-related protein GN=svop OS=Xenopus laevis (African clawed frog) PE=2 SV=1	R	General function prediction only	PREDICTED: synaptic vesicle glycoprotein 2C-like [Astyanax mexicanus]	molecular function: transporter activity (GO:0005215);; cellular component: membrane part (GO:0044425);; cellular component: membrane (GO:0016020);; biological process: localization (GO:0051179);; biological process: cellular process (GO:0009987);; biological process: single-organism process (GO:0044699);;
cycg035558	--	1.7806	53	5.25086	202	2.04739	62	1.89868	59	8.27663	344	8.42907	342	4.89703	192	10.6255	398	10.3514	405	5.41978	209	5.5588	244	7.74011	304	0.00277806	1.67808	up	--	--	--	--	--	--	--	--	R	General function prediction only	PREDICTED: protein NLRC3-like, partial [Danio rerio]	--
cycg035709	--	19.0919	1258	24.0122	1606	17.1564	1155	16.8498	1172	4.99328	361	7.62837	533	5.45779	363	6.24591	404	7.90344	530	10.574	707	7.84976	587	10.1688	689	0.00410562	-1.33776	down	--	--	Molecular Function: binding (GO:0005488);; Biological Process: cellular process (GO:0009987);; Cellular Component: membrane (GO:0016020);; Cellular Component: intracellular membrane-bounded organelle (GO:0043231);; Biological Process: single-organism process (GO:0044699);;	--	--	[O]	Posttranslational modification, protein turnover, chaperones	Verrucotoxin subunit beta OS=Synanceia verrucosa (Reef stonefish) PE=1 SV=3	O	Posttranslational modification, protein turnover, chaperones	PREDICTED: uncharacterized protein si:ch211-281l24.3 isoform X3 [Danio rerio]	cellular component: cell (GO:0005623);; cellular component: cell part (GO:0044464);; cellular component: membrane (GO:0016020);; cellular component: organelle (GO:0043226);; biological process: single-organism process (GO:0044699);; biological process: cellular process (GO:0009987);; molecular function: binding (GO:0005488);;
cycg036007	--	9.10651	24	4.21869e-36	0	9.44822	25	11.9628	32	0.000359691	0	0.987601	2	1.85829e-99	0	1.36717e-20	0	7.43852e-34	0	0	0	4.21224e-64	0	0.00166717	0	0.000164906	-6.38571	down	--	--	Cellular Component: Golgi membrane (GO:0000139);; Biological Process: ganglioside biosynthetic process (GO:0001574);; Molecular Function: alpha-N-acetylneuraminate alpha-2,8-sialyltransferase activity (GO:0003828);; Cellular Component: endoplasmic reticulum (GO:0005783);; Biological Process: protein glycosylation (GO:0006486);; Molecular Function: sialyltransferase activity (GO:0008373);; Cellula…	--	--	[G]	Carbohydrate transport and metabolism	Alpha-N-acetylneuraminide alpha-2,8-sialyltransferase {ECO:0000250|UniProtKB:Q92185} GN=st8sia1 OS=Xenopus laevis (African clawed frog) PE=1 SV=1	G	Carbohydrate transport and metabolism	alpha 2,8-sialyltransferase ST8Sia I/V/VI-r2 [Danio rerio]	cellular component: cell part (GO:0044464);; cellular component: organelle part (GO:0044422);; cellular component: membrane (GO:0016020);; cellular component: organelle (GO:0043226);; cellular component: membrane part (GO:0044425);; cellular component: cell (GO:0005623);; biological process: metabolic process (GO:0008152);; biological process: cellular process (GO:0009987);; biological process: s…
cycg036362	--	4.79753	23	0	0	3.89871	19	3.24944	16	0	0	0	0	0	0	0	0	0	0	0	0	0	0	0	0	8.8834e-05	#NAME?	down	--	--	--	--	--	--	--	--	--	--	PREDICTED: proteoglycan 4-like, partial [Poecilia reticulata]	--
cycg036966	--	44.795	1161	15.9917	416	31.3759	855	27.1112	760	2.57251	58	4.67156	134	1.75462	47	5.63417	145	9.98787	268	0.551988	14	6.66009	170	3.98955	96	1.20513e-06	-2.80244	down	--	--	--	--	--	--	--	--	R	General function prediction only	uncharacterized protein LOC100149646 precursor [Danio rerio]	--
cycg037396	--	50.2304	196	91.1027	381	64.7169	261	63.9448	266	26.3948	108	24.1565	92	25.0697	101	17.7229	71	8.3257	37	0	0	32.43	139	2.16177	9	4.06402e-05	-2.01339	down	--	--	--	--	--	--	--	--	R	General function prediction only	PREDICTED: NACHT, LRR and PYD domains-containing protein 3-like [Danio rerio]	--
cycg037397	--	37.5472	836	49.3959	1123	38.7754	890	38.9019	917	17.9402	435	9.32828	218	11.8493	268	12.8949	284	14.2519	330	0	0	13.8726	355	0.101229	2	1.17177e-07	-2.01542	down	--	--	--	--	--	--	--	Protein NLRC5 GN=nlrc5 OS=Ictalurus punctatus (Channel catfish) PE=2 SV=1	R	General function prediction only	PREDICTED: NACHT, LRR and PYD domains-containing protein 12-like [Danio rerio]	--
cycg038298	--	53.3493	95	42.2261	75	62.173	103	42.6124	84	0.716041	1	0	0	0	0	0.440272	0	1.29422	2	20.7134	48	0	0	0	0	2.37156e-09	-3.81748	down	--	--	--	--	--	--	--	--	R	General function prediction only	--	--
cycg038685	--	5.7498	236	4.34469	170	0.341593	27	3.17417	148	0.853751	17	1.22368	4	0.00156654	0	0.147266	10	0.659116	2	4.06726e-05	0	8.28776	21	2.44597e-30	0	6.3297e-05	-4.45411	down	--	--	Cellular Component: integral component of membrane (GO:0016021);;	--	--	--	--	--	S	Function unknown	PREDICTED: MARVEL domain-containing protein 3-like, partial [Danio rerio]	cellular component: membrane part (GO:0044425);; cellular component: membrane (GO:0016020);;
cycg040266	--	0.246881	0	0	0	0	0	0	0	9.52841	87	9.83093	105	0	0	6.61209	75	3.56586	85	0	0	4.81269	86	3.22831	98	3.27122e-07	Inf	up	--	--	--	--	--	--	--	CD276 antigen homolog (Precursor) GN=cd276 OS=Xenopus laevis (African clawed frog) PE=2 SV=1	R	General function prediction only	uncharacterized protein LOC570464 precursor [Danio rerio]	--
cycg040267	--	0	0	0.443534	1	0	0	0	0	2.58876	39	3.82697	57	0.832499	11	3.07064	39	2.50506	37	0	0	2.09899	33	3.91776	56	5.75625e-06	7.06954	up	--	--	--	--	--	--	--	--	--	--	PREDICTED: uncharacterized protein LOC101886809 isoform X1 [Danio rerio]	--
cycg040335	--	4.29999	82	0.471626	10	3.62788	81	3.02707	68	0.590111	10	0.718833	11	0.361008	7	0.463923	10	0.777114	11	0.102682	2	0.114411	2	1.09746	11	0.00277806	-2.93684	down	--	--	--	--	--	--	--	LisH domain-containing protein ARMC9 GN=armc9 OS=Xenopus tropicalis (Western clawed frog) PE=2 SV=1	S	Function unknown	PREDICTED: lisH domain-containing protein ARMC9 [Danio rerio]	--
cycg040480	--	2.26976	32	1.64526	24	1.87628	26	1.6325	23	0.0729937	1	0.291586	4	0.117768	1	0.352439	5	0.633829	9	0.166779	2	0.338563	4	0	0	0.00818042	-3.0363	down	--	--	--	--	--	--	--	--	--	--	PREDICTED: uncharacterized protein LOC100537439 [Danio rerio]	--
cycg040560	--	54.1883	1297	63.2622	1588	1.03191	43	58.3836	1537	1.20717	58	0.866774	40	0.644922	41	1.97005	77	3.48497	106	1.02016	38	4.1167	132	1.43855	54	0.000787326	-4.0538	down	--	--	--	--	--	--	--	--	S	Function unknown	PREDICTED: NACHT, LRR and PYD domains-containing protein 3-like [Danio rerio]	--
cycg041484	--	0	0	0	0	0.0696009	1	0	0	0.661523	21	2.42122	70	0.120662	3	3.0498	101	1.49998	37	3.70385	119	0	0	5.29537	157	0.00496881	7.95931	up	--	--	Molecular Function: calcium ion binding (GO:0005509);; Cellular Component: cytoplasm (GO:0005737);; Molecular Function: cytoskeletal protein binding (GO:0008092);; Cellular Component: trans-Golgi network membrane (GO:0032588);; Cellular Component: intracellular non-membrane-bounded organelle (GO:0043232);; Cellular Component: organelle part (GO:0044422);; Biological Process: single-organism proce…	K02183|7.56459e-18|bdi:100823858|calmodulin-3; K02183 calmodulin (A)	Phosphatidylinositol signaling system (ko04070);; Plant-pathogen interaction (ko04626)	[T]	Signal transduction mechanisms	Calmodulin GN=calm OS=Oreochromis mossambicus (Mozambique tilapia) PE=2 SV=3	T	Signal transduction mechanisms	PREDICTED: calcium-binding protein 8-like [Danio rerio]	molecular function: binding (GO:0005488);; biological process: biological regulation (GO:0065007);; biological process: single-organism process (GO:0044699);; cellular component: organelle (GO:0043226);; cellular component: membrane (GO:0016020);; cellular component: organelle part (GO:0044422);; cellular component: cell part (GO:0044464);; cellular component: cell (GO:0005623);;
cycg041697	--	4.92035	47	6.21534	62	7.3532	72	4.94193	50	0.602742	6	1.00931	10	2.39075	23	0.264696	2	0.228106	2	0.245739	2	0	0	1.86044	18	0.000120936	-2.89794	down	--	--	--	--	--	--	--	--	R	General function prediction only	PREDICTED: NACHT, LRR and PYD domains-containing protein 3-like [Danio rerio]	--
cycg047723	--	0	0	0	0	0	0	0	0	0.219783	20	0.522172	49	0.370091	34	0.0839963	7	0.100012	9	0.132022	12	0.462978	44	0.787506	72	0.000315701	Inf	up	--	--	--	--	--	--	--	--	R	General function prediction only	PREDICTED: uncharacterized protein si:dkey-264b2.3 [Danio rerio]	--
cycg048002	--	13.9831	203	15.6439	208	11.7943	179	12.2542	181	0.145649	2	3.25022	45	1.16635	15	3.42595	44	4.15571	57	3.06316	41	3.77247	54	1.94375	27	3.72698e-06	-2.46096	down	--	--	--	--	--	--	--	--	O	Posttranslational modification, protein turnover, chaperones	PREDICTED: uncharacterized protein si:ch211-281l24.3 isoform X1 [Danio rerio]	--
cycg049515	--	1.66612	66	1.53773	63	1.63998	62	0	0	0	0	0	0	0.0221683	0	0	0	0	0	0	0	0	0	0	0	1.60337e-07	#NAME?	down	[J]	Translation, ribosomal structure and biogenesis	Molecular Function: binding (GO:0005488);; Biological Process: regulation of gene expression (GO:0010468);; Cellular Component: membrane (GO:0016020);; Cellular Component: intracellular organelle (GO:0043229);; Biological Process: primary metabolic process (GO:0044238);; Biological Process: cellular macromolecule metabolic process (GO:0044260);; Cellular Component: cytoplasmic part (GO:0044444);;…	K10638|4.79778e-06|mus:103974691|E3 ubiquitin-protein ligase ORTHRUS 2-like; K10638 E3 ubiquitin-protein ligase UHRF1 [EC:6.3.2.19] (A)	--	[O]	Posttranslational modification, protein turnover, chaperones	Stonustoxin subunit alpha OS=Synanceia horrida (Estuarine stonefish) PE=1 SV=3	O	Posttranslational modification, protein turnover, chaperones	PREDICTED: E3 ubiquitin/ISG15 ligase TRIM25 isoform X3 [Danio rerio]	molecular function: binding (GO:0005488);; biological process: cellular process (GO:0009987);; biological process: developmental process (GO:0032502);; biological process: metabolic process (GO:0008152);; biological process: biological regulation (GO:0065007);; biological process: single-organism process (GO:0044699);; cellular component: cell (GO:0005623);; cellular component: cell part (GO:0044…
cycg050323	--	6.5438	104	0	0	5.53223	91	6.09906	100	0	0	0.121803	2	0	0	0	0	0	0	0	0	0	0	0	0	3.06332e-07	-8.25047	down	--	--	--	--	--	--	--	--	--	--	PREDICTED: IQ motif and SEC7 domain-containing protein 1-like isoform X1 [Chelonia mydas]	--
cycg050857	--	3.76452	111	0.292672	10	2.46214	69	3.99724	110	0.299082	11	0	0	0.0918765	3	0.14139	5	0.434329	16	0.454288	17	0.362158	14	0	0	0.00862	-3.2054	down	--	--	--	--	--	--	--	G2/M phase-specific E3 ubiquitin-protein ligase GN=G2E3 OS=Gallus gallus (Chicken) PE=2 SV=1	R	General function prediction only	PREDICTED: uncharacterized protein LOC104949296 isoform X6 [Notothenia coriiceps]	--
